# Supplementary material for: Identifying a Marine-Derived Small-Molecule Nucleoprotein Inhibitor Against Influenza A Virus
Source: Mar Drugs. 2025 Oct 23;23(11):413. doi: 10.3390/md23110413 (PMC12653688; doi:10.3390/md23110413)
Supplement: Supplementary file 1 [file marinedrugs-23-00413-s001.zip]

Archive with 1 entries (1 files):
- marinedrugs-3912091-supplementary.pdf
